# Supplementary material for: Ionoprinted Multi-Responsive Hydrogel Actuators
Source: Micromachines (Basel). 2016 May 26;7(6):98. doi: 10.3390/mi7060098 (PMC6190308; doi:10.3390/mi7060098)
Supplement: Supplementary file 1 [file micromachines-07-00098-s001.zip]

Archive with 3 entries (3 files):
- Video S3.wmv
- Video S1.wmv
- Video S2.wmv
